# Supplementary material for: NFYA-Mediated TTK Up-Regulation Drives Fast Cell Cycle Progression and Its Inhibition Leads to Mitotic Catastrophe in Triple Negative Breast Cancer
Source: Cancers (Basel). 2026 Apr 22;18(9):1324. doi: 10.3390/cancers18091324 (PMC13163004; doi:10.3390/cancers18091324)
Supplement: Supplementary file 1 [file cancers-18-01324-s001.zip]

Archive with 2 entries (2 files):
- supplementary figures.docx
- The uncropped blots.pdf
